# Supplementary material for: Tree Resilience Indices of Norway Spruce Provenances Tested in Long-Term Common Garden Experiments in the Romanian Carpathians
Source: Plants (Basel). 2024 Aug 6;13(16):2172. doi: 10.3390/plants13162172 (PMC11360809; doi:10.3390/plants13162172)
Supplement: Supplementary file 1 [file plants-13-02172-s001.zip]

Archive with 1 entries (1 files):
- plants-3080563-supplementary.pdf
